# Supplementary material for: NAC couples protein synthesis with nascent polypeptide myristoylation on the ribosome
Source: EMBO J. 2025 Aug 26;44(22):6320–42. doi: 10.1038/s44318-025-00548-4 (PMC12623983; doi:10.1038/s44318-025-00548-4)
Supplement: Supplementary file 3 — Source data Fig. 1 [file 44318_2025_548_MOESM3_ESM.zip]

Archive with 32 entries (27 files):
- EMBO-J-2025-120636_SourceDataFigure1/
- __MACOSX/._EMBO-J-2025-120636_SourceDataFigure1
- EMBO-J-2025-120636_SourceDataFigure1/Panel B/
- __MACOSX/EMBO-J-2025-120636_SourceDataFigure1/._Panel B
- EMBO-J-2025-120636_SourceDataFigure1/Panel D/
- __MACOSX/EMBO-J-2025-120636_SourceDataFigure1/._Panel D
- EMBO-J-2025-120636_SourceDataFigure1/Panel C/
- __MACOSX/EMBO-J-2025-120636_SourceDataFigure1/._Panel C
- EMBO-J-2025-120636_SourceDataFigure1/Panel F/
- __MACOSX/EMBO-J-2025-120636_SourceDataFigure1/._Panel F
- EMBO-J-2025-120636_SourceDataFigure1/Panel B/polysome-NACa-blot.tif
- __MACOSX/EMBO-J-2025-120636_SourceDataFigure1/Panel B/._polysome-NACa-blot.tif
- EMBO-J-2025-120636_SourceDataFigure1/Panel B/Panel B RPL10a blot annotated.png
- __MACOSX/EMBO-J-2025-120636_SourceDataFigure1/Panel B/._Panel B RPL10a blot annotated.png
- EMBO-J-2025-120636_SourceDataFigure1/Panel B/Panel B NAC blot annotated.png
- __MACOSX/EMBO-J-2025-120636_SourceDataFigure1/Panel B/._Panel B NAC blot annotated.png
- EMBO-J-2025-120636_SourceDataFigure1/Panel B/polysome-RPL10a-blot.tif
- __MACOSX/EMBO-J-2025-120636_SourceDataFigure1/Panel B/._polysome-RPL10a-blot.tif
- EMBO-J-2025-120636_SourceDataFigure1/Panel B/polysome-NMT2-blot.tif
- __MACOSX/EMBO-J-2025-120636_SourceDataFigure1/Panel B/._polysome-NMT2-blot.tif
- EMBO-J-2025-120636_SourceDataFigure1/Panel B/Panel B NMT2 blot annotated.png
- __MACOSX/EMBO-J-2025-120636_SourceDataFigure1/Panel B/._Panel B NMT2 blot annotated.png
- EMBO-J-2025-120636_SourceDataFigure1/Panel D/Cosedimentation-Quantification-Zdancewiczetal2025.prism
- __MACOSX/EMBO-J-2025-120636_SourceDataFigure1/Panel D/._Cosedimentation-Quantification-Zdancewiczetal2025.prism
- EMBO-J-2025-120636_SourceDataFigure1/Panel C/input + pellet WB raw.tif
- __MACOSX/EMBO-J-2025-120636_SourceDataFigure1/Panel C/._input + pellet WB raw.tif
- EMBO-J-2025-120636_SourceDataFigure1/Panel C/Panel C input + pellet WB annotated.png
- __MACOSX/EMBO-J-2025-120636_SourceDataFigure1/Panel C/._Panel C input + pellet WB annotated.png
- EMBO-J-2025-120636_SourceDataFigure1/Panel F/WB raw.tif
- __MACOSX/EMBO-J-2025-120636_SourceDataFigure1/Panel F/._WB raw.tif
- EMBO-J-2025-120636_SourceDataFigure1/Panel F/Panel F WB annotated.png
- __MACOSX/EMBO-J-2025-120636_SourceDataFigure1/Panel F/._Panel F WB annotated.png
