# Supplementary material for: NAC couples protein synthesis with nascent polypeptide myristoylation on the ribosome
Source: EMBO J. 2025 Aug 26;44(22):6320–42. doi: 10.1038/s44318-025-00548-4 (PMC12623983; doi:10.1038/s44318-025-00548-4)
Supplement: Supplementary file 4 — Source data Fig. 4 [file 44318_2025_548_MOESM4_ESM.zip]

Archive with 26 entries (22 files):
- EMBO-J-20205-120636_SourceDataFigure4/
- __MACOSX/._EMBO-J-20205-120636_SourceDataFigure4
- EMBO-J-20205-120636_SourceDataFigure4/Panel H/
- __MACOSX/EMBO-J-20205-120636_SourceDataFigure4/._Panel H
- EMBO-J-20205-120636_SourceDataFigure4/Panel I/
- __MACOSX/EMBO-J-20205-120636_SourceDataFigure4/._Panel I
- EMBO-J-20205-120636_SourceDataFigure4/Panel G/
- __MACOSX/EMBO-J-20205-120636_SourceDataFigure4/._Panel G
- EMBO-J-20205-120636_SourceDataFigure4/Panel H/Cosedimentation-Quantification-Zdancewiczetal2025.prism
- __MACOSX/EMBO-J-20205-120636_SourceDataFigure4/Panel H/._Cosedimentation-Quantification-Zdancewiczetal2025.prism
- EMBO-J-20205-120636_SourceDataFigure4/Panel I/Cosedimentation-Quantification-Zdancewiczetal2025.prism
- __MACOSX/EMBO-J-20205-120636_SourceDataFigure4/Panel I/._Cosedimentation-Quantification-Zdancewiczetal2025.prism
- EMBO-J-20205-120636_SourceDataFigure4/Panel G/pellet WB high exposure raw.tif
- __MACOSX/EMBO-J-20205-120636_SourceDataFigure4/Panel G/._pellet WB high exposure raw.tif
- EMBO-J-20205-120636_SourceDataFigure4/Panel G/input WB raw.tif
- __MACOSX/EMBO-J-20205-120636_SourceDataFigure4/Panel G/._input WB raw.tif
- EMBO-J-20205-120636_SourceDataFigure4/Panel G/Panel G pellet WB low exposure annotated.png
- __MACOSX/EMBO-J-20205-120636_SourceDataFigure4/Panel G/._Panel G pellet WB low exposure annotated.png
- EMBO-J-20205-120636_SourceDataFigure4/Panel G/pellet WB low exposure raw.tif
- __MACOSX/EMBO-J-20205-120636_SourceDataFigure4/Panel G/._pellet WB low exposure raw.tif
- EMBO-J-20205-120636_SourceDataFigure4/Panel G/input WB NACreblot raw.tif
- __MACOSX/EMBO-J-20205-120636_SourceDataFigure4/Panel G/._input WB NACreblot raw.tif
- EMBO-J-20205-120636_SourceDataFigure4/Panel G/Panel G input WB annotated.png
- __MACOSX/EMBO-J-20205-120636_SourceDataFigure4/Panel G/._Panel G input WB annotated.png
- EMBO-J-20205-120636_SourceDataFigure4/Panel G/Panel G pellet WB high exposure annotated.png
- __MACOSX/EMBO-J-20205-120636_SourceDataFigure4/Panel G/._Panel G pellet WB high exposure annotated.png
