# Supplementary material for: NAC couples protein synthesis with nascent polypeptide myristoylation on the ribosome
Source: EMBO J. 2025 Aug 26;44(22):6320–42. doi: 10.1038/s44318-025-00548-4 (PMC12623983; doi:10.1038/s44318-025-00548-4)
Supplement: Supplementary file 5 — Source data Fig. 5 [file 44318_2025_548_MOESM5_ESM.zip]

Archive with 22 entries (18 files):
- EMBO-J-20205-120636_SourceDataFigure5/
- __MACOSX/._EMBO-J-20205-120636_SourceDataFigure5
- EMBO-J-20205-120636_SourceDataFigure5/.DS_Store
- __MACOSX/EMBO-J-20205-120636_SourceDataFigure5/._.DS_Store
- EMBO-J-20205-120636_SourceDataFigure5/Panel E/
- __MACOSX/EMBO-J-20205-120636_SourceDataFigure5/._Panel E
- EMBO-J-20205-120636_SourceDataFigure5/Panel D/
- __MACOSX/EMBO-J-20205-120636_SourceDataFigure5/._Panel D
- EMBO-J-20205-120636_SourceDataFigure5/Panel C/
- __MACOSX/EMBO-J-20205-120636_SourceDataFigure5/._Panel C
- EMBO-J-20205-120636_SourceDataFigure5/Panel E/Cosedimentation-Quantification-Zdancewiczetal2025.prism
- __MACOSX/EMBO-J-20205-120636_SourceDataFigure5/Panel E/._Cosedimentation-Quantification-Zdancewiczetal2025.prism
- EMBO-J-20205-120636_SourceDataFigure5/Panel D/Cosedimentation-Quantification-Zdancewiczetal2025.prism
- __MACOSX/EMBO-J-20205-120636_SourceDataFigure5/Panel D/._Cosedimentation-Quantification-Zdancewiczetal2025.prism
- EMBO-J-20205-120636_SourceDataFigure5/Panel C/Panel C pellet WB annotated.png
- __MACOSX/EMBO-J-20205-120636_SourceDataFigure5/Panel C/._Panel C pellet WB annotated.png
- EMBO-J-20205-120636_SourceDataFigure5/Panel C/input WB raw.tif
- __MACOSX/EMBO-J-20205-120636_SourceDataFigure5/Panel C/._input WB raw.tif
- EMBO-J-20205-120636_SourceDataFigure5/Panel C/pellet WB raw.tif
- __MACOSX/EMBO-J-20205-120636_SourceDataFigure5/Panel C/._pellet WB raw.tif
- EMBO-J-20205-120636_SourceDataFigure5/Panel C/Panel C input WB annotated.png
- __MACOSX/EMBO-J-20205-120636_SourceDataFigure5/Panel C/._Panel C input WB annotated.png
