# Supplementary material for: NAC couples protein synthesis with nascent polypeptide myristoylation on the ribosome
Source: EMBO J. 2025 Aug 26;44(22):6320–42. doi: 10.1038/s44318-025-00548-4 (PMC12623983; doi:10.1038/s44318-025-00548-4)
Supplement: Supplementary file 6 — Source data Fig. 6 [file 44318_2025_548_MOESM6_ESM.zip]

Archive with 36 entries (31 files):
- EMBO-J-20205-120636_SourceDataFigure6/
- __MACOSX/._EMBO-J-20205-120636_SourceDataFigure6
- EMBO-J-20205-120636_SourceDataFigure6/.DS_Store
- __MACOSX/EMBO-J-20205-120636_SourceDataFigure6/._.DS_Store
- EMBO-J-20205-120636_SourceDataFigure6/Panel E/
- __MACOSX/EMBO-J-20205-120636_SourceDataFigure6/._Panel E
- EMBO-J-20205-120636_SourceDataFigure6/Panel D/
- __MACOSX/EMBO-J-20205-120636_SourceDataFigure6/._Panel D
- EMBO-J-20205-120636_SourceDataFigure6/Panel C/
- __MACOSX/EMBO-J-20205-120636_SourceDataFigure6/._Panel C
- EMBO-J-20205-120636_SourceDataFigure6/Panel F/
- __MACOSX/EMBO-J-20205-120636_SourceDataFigure6/._Panel F
- EMBO-J-20205-120636_SourceDataFigure6/Panel E/Panel E pellet WB 700 annotated.png
- __MACOSX/EMBO-J-20205-120636_SourceDataFigure6/Panel E/._Panel E pellet WB 700 annotated.png
- EMBO-J-20205-120636_SourceDataFigure6/Panel E/input WB 700 raw.tif
- __MACOSX/EMBO-J-20205-120636_SourceDataFigure6/Panel E/._input WB 700 raw.tif
- EMBO-J-20205-120636_SourceDataFigure6/Panel E/Panel E pellet WB 800 annotated.png
- __MACOSX/EMBO-J-20205-120636_SourceDataFigure6/Panel E/._Panel E pellet WB 800 annotated.png
- EMBO-J-20205-120636_SourceDataFigure6/Panel E/Panel E input WB 800 annotated.png
- __MACOSX/EMBO-J-20205-120636_SourceDataFigure6/Panel E/._Panel E input WB 800 annotated.png
- EMBO-J-20205-120636_SourceDataFigure6/Panel E/pellet WB 700 raw.tif
- __MACOSX/EMBO-J-20205-120636_SourceDataFigure6/Panel E/._pellet WB 700 raw.tif
- EMBO-J-20205-120636_SourceDataFigure6/Panel E/Panel E input WB 700 annotated.png
- __MACOSX/EMBO-J-20205-120636_SourceDataFigure6/Panel E/._Panel E input WB 700 annotated.png
- EMBO-J-20205-120636_SourceDataFigure6/Panel E/input WB 800 raw.tif
- __MACOSX/EMBO-J-20205-120636_SourceDataFigure6/Panel E/._input WB 800 raw.tif
- EMBO-J-20205-120636_SourceDataFigure6/Panel E/pellet WB 800 raw.tif
- __MACOSX/EMBO-J-20205-120636_SourceDataFigure6/Panel E/._pellet WB 800 raw.tif
- EMBO-J-20205-120636_SourceDataFigure6/Panel D/Cosedimentation-Quantification-Zdancewiczetal2025.prism
- __MACOSX/EMBO-J-20205-120636_SourceDataFigure6/Panel D/._Cosedimentation-Quantification-Zdancewiczetal2025.prism
- EMBO-J-20205-120636_SourceDataFigure6/Panel C/Panel C input + pellet WB annotated.png
- __MACOSX/EMBO-J-20205-120636_SourceDataFigure6/Panel C/._Panel C input + pellet WB annotated.png
- EMBO-J-20205-120636_SourceDataFigure6/Panel C/42225-tailcosed-input and pellet.tif
- __MACOSX/EMBO-J-20205-120636_SourceDataFigure6/Panel C/._42225-tailcosed-input and pellet.tif
- EMBO-J-20205-120636_SourceDataFigure6/Panel F/Cosedimentation-Quantification-Zdancewiczetal2025.prism
- __MACOSX/EMBO-J-20205-120636_SourceDataFigure6/Panel F/._Cosedimentation-Quantification-Zdancewiczetal2025.prism
