# Supplementary material for: NAC couples protein synthesis with nascent polypeptide myristoylation on the ribosome
Source: EMBO J. 2025 Aug 26;44(22):6320–42. doi: 10.1038/s44318-025-00548-4 (PMC12623983; doi:10.1038/s44318-025-00548-4)
Supplement: Supplementary file 7 — Appendix Source Data [file 44318_2025_548_MOESM7_ESM.zip]

Archive with 152 entries (136 files):
- EMBO-J-20205-120636_SourceDataForAppendix/
- __MACOSX/._EMBO-J-20205-120636_SourceDataForAppendix
- EMBO-J-20205-120636_SourceDataForAppendix/Appendix S2/
- __MACOSX/EMBO-J-20205-120636_SourceDataForAppendix/._Appendix S2
- EMBO-J-20205-120636_SourceDataForAppendix/Appendix S3/
- __MACOSX/EMBO-J-20205-120636_SourceDataForAppendix/._Appendix S3
- EMBO-J-20205-120636_SourceDataForAppendix/Appendix S4/
- __MACOSX/EMBO-J-20205-120636_SourceDataForAppendix/._Appendix S4
- EMBO-J-20205-120636_SourceDataForAppendix/Appendix S1/
- __MACOSX/EMBO-J-20205-120636_SourceDataForAppendix/._Appendix S1
- EMBO-J-20205-120636_SourceDataForAppendix/Appendix S2/Panel B/
- __MACOSX/EMBO-J-20205-120636_SourceDataForAppendix/Appendix S2/._Panel B
- EMBO-J-20205-120636_SourceDataForAppendix/Appendix S2/Panel A/
- __MACOSX/EMBO-J-20205-120636_SourceDataForAppendix/Appendix S2/._Panel A
- EMBO-J-20205-120636_SourceDataForAppendix/Appendix S3/Panel B/
- __MACOSX/EMBO-J-20205-120636_SourceDataForAppendix/Appendix S3/._Panel B
- EMBO-J-20205-120636_SourceDataForAppendix/Appendix S3/Panel A/
- __MACOSX/EMBO-J-20205-120636_SourceDataForAppendix/Appendix S3/._Panel A
- EMBO-J-20205-120636_SourceDataForAppendix/Appendix S4/Panel B/
- __MACOSX/EMBO-J-20205-120636_SourceDataForAppendix/Appendix S4/._Panel B
- EMBO-J-20205-120636_SourceDataForAppendix/Appendix S4/Panel E/
- __MACOSX/EMBO-J-20205-120636_SourceDataForAppendix/Appendix S4/._Panel E
- EMBO-J-20205-120636_SourceDataForAppendix/Appendix S4/Panel D/
- __MACOSX/EMBO-J-20205-120636_SourceDataForAppendix/Appendix S4/._Panel D
- EMBO-J-20205-120636_SourceDataForAppendix/Appendix S4/Panel C/
- __MACOSX/EMBO-J-20205-120636_SourceDataForAppendix/Appendix S4/._Panel C
- EMBO-J-20205-120636_SourceDataForAppendix/Appendix S4/Panel A/
- __MACOSX/EMBO-J-20205-120636_SourceDataForAppendix/Appendix S4/._Panel A
- EMBO-J-20205-120636_SourceDataForAppendix/Appendix S1/Panel B/
- __MACOSX/EMBO-J-20205-120636_SourceDataForAppendix/Appendix S1/._Panel B
- EMBO-J-20205-120636_SourceDataForAppendix/Appendix S1/Panel A/
- __MACOSX/EMBO-J-20205-120636_SourceDataForAppendix/Appendix S1/._Panel A
- EMBO-J-20205-120636_SourceDataForAppendix/Appendix S2/Panel B/Panel B input WB low exposure annotated.png
- __MACOSX/EMBO-J-20205-120636_SourceDataForAppendix/Appendix S2/Panel B/._Panel B input WB low exposure annotated.png
- EMBO-J-20205-120636_SourceDataForAppendix/Appendix S2/Panel B/input WB high exposure raw.tif
- __MACOSX/EMBO-J-20205-120636_SourceDataForAppendix/Appendix S2/Panel B/._input WB high exposure raw.tif
- EMBO-J-20205-120636_SourceDataForAppendix/Appendix S2/Panel B/Panel B inpute WB high exposure annotated.png
- __MACOSX/EMBO-J-20205-120636_SourceDataForAppendix/Appendix S2/Panel B/._Panel B inpute WB high exposure annotated.png
- EMBO-J-20205-120636_SourceDataForAppendix/Appendix S2/Panel B/input WB low exposure raw.tif
- __MACOSX/EMBO-J-20205-120636_SourceDataForAppendix/Appendix S2/Panel B/._input WB low exposure raw.tif
- EMBO-J-20205-120636_SourceDataForAppendix/Appendix S2/Panel B/Panel B pellet WB annotated.png
- __MACOSX/EMBO-J-20205-120636_SourceDataForAppendix/Appendix S2/Panel B/._Panel B pellet WB annotated.png
- EMBO-J-20205-120636_SourceDataForAppendix/Appendix S2/Panel B/pellet WB raw.tif
- __MACOSX/EMBO-J-20205-120636_SourceDataForAppendix/Appendix S2/Panel B/._pellet WB raw.tif
- EMBO-J-20205-120636_SourceDataForAppendix/Appendix S2/Panel A/Panel A input WB low exposure annotated.png
- __MACOSX/EMBO-J-20205-120636_SourceDataForAppendix/Appendix S2/Panel A/._Panel A input WB low exposure annotated.png
- EMBO-J-20205-120636_SourceDataForAppendix/Appendix S2/Panel A/Panel A input WB high exposure annotated.png
- __MACOSX/EMBO-J-20205-120636_SourceDataForAppendix/Appendix S2/Panel A/._Panel A input WB high exposure annotated.png
- EMBO-J-20205-120636_SourceDataForAppendix/Appendix S2/Panel A/input WB high exposure raw.tif
- __MACOSX/EMBO-J-20205-120636_SourceDataForAppendix/Appendix S2/Panel A/._input WB high exposure raw.tif
- EMBO-J-20205-120636_SourceDataForAppendix/Appendix S2/Panel A/input WB low exposure raw.tif
- __MACOSX/EMBO-J-20205-120636_SourceDataForAppendix/Appendix S2/Panel A/._input WB low exposure raw.tif
- EMBO-J-20205-120636_SourceDataForAppendix/Appendix S2/Panel A/Panel A pellet WB annotated.png
- __MACOSX/EMBO-J-20205-120636_SourceDataForAppendix/Appendix S2/Panel A/._Panel A pellet WB annotated.png
- EMBO-J-20205-120636_SourceDataForAppendix/Appendix S2/Panel A/pellet WB raw.tif
- __MACOSX/EMBO-J-20205-120636_SourceDataForAppendix/Appendix S2/Panel A/._pellet WB raw.tif
- EMBO-J-20205-120636_SourceDataForAppendix/Appendix S3/Panel B/input WB raw.tif
- __MACOSX/EMBO-J-20205-120636_SourceDataForAppendix/Appendix S3/Panel B/._input WB raw.tif
- EMBO-J-20205-120636_SourceDataForAppendix/Appendix S3/Panel B/Panel B input WB annotated.png
- __MACOSX/EMBO-J-20205-120636_SourceDataForAppendix/Appendix S3/Panel B/._Panel B input WB annotated.png
- EMBO-J-20205-120636_SourceDataForAppendix/Appendix S3/Panel B/Panel B pellet WB annotated.png
- __MACOSX/EMBO-J-20205-120636_SourceDataForAppendix/Appendix S3/Panel B/._Panel B pellet WB annotated.png
- EMBO-J-20205-120636_SourceDataForAppendix/Appendix S3/Panel B/pellet WB raw.tif
- __MACOSX/EMBO-J-20205-120636_SourceDataForAppendix/Appendix S3/Panel B/._pellet WB raw.tif
- EMBO-J-20205-120636_SourceDataForAppendix/Appendix S3/Panel A/input WB raw.tif
- __MACOSX/EMBO-J-20205-120636_SourceDataForAppendix/Appendix S3/Panel A/._input WB raw.tif
- EMBO-J-20205-120636_SourceDataForAppendix/Appendix S3/Panel A/Panel A input WB annotated.png
- __MACOSX/EMBO-J-20205-120636_SourceDataForAppendix/Appendix S3/Panel A/._Panel A input WB annotated.png
- EMBO-J-20205-120636_SourceDataForAppendix/Appendix S3/Panel A/Panel A pellet WB annotated.png
- __MACOSX/EMBO-J-20205-120636_SourceDataForAppendix/Appendix S3/Panel A/._Panel A pellet WB annotated.png
- EMBO-J-20205-120636_SourceDataForAppendix/Appendix S3/Panel A/pellet WB raw.tif
- __MACOSX/EMBO-J-20205-120636_SourceDataForAppendix/Appendix S3/Panel A/._pellet WB raw.tif
- EMBO-J-20205-120636_SourceDataForAppendix/Appendix S4/Panel B/input low exposure WB.tif
- __MACOSX/EMBO-J-20205-120636_SourceDataForAppendix/Appendix S4/Panel B/._input low exposure WB.tif
- EMBO-J-20205-120636_SourceDataForAppendix/Appendix S4/Panel B/input high exposure WB.tif
- __MACOSX/EMBO-J-20205-120636_SourceDataForAppendix/Appendix S4/Panel B/._input high exposure WB.tif
- EMBO-J-20205-120636_SourceDataForAppendix/Appendix S4/Panel B/Panel B input WB-annotated low exposure.png
- __MACOSX/EMBO-J-20205-120636_SourceDataForAppendix/Appendix S4/Panel B/._Panel B input WB-annotated low exposure.png
- EMBO-J-20205-120636_SourceDataForAppendix/Appendix S4/Panel B/Panel B pellet WB-annotated.png
- __MACOSX/EMBO-J-20205-120636_SourceDataForAppendix/Appendix S4/Panel B/._Panel B pellet WB-annotated.png
- EMBO-J-20205-120636_SourceDataForAppendix/Appendix S4/Panel B/Panel B- input WB annotated- high exposure.png
- __MACOSX/EMBO-J-20205-120636_SourceDataForAppendix/Appendix S4/Panel B/._Panel B- input WB annotated- high exposure.png
- EMBO-J-20205-120636_SourceDataForAppendix/Appendix S4/Panel B/pellet WB raw.tif
- __MACOSX/EMBO-J-20205-120636_SourceDataForAppendix/Appendix S4/Panel B/._pellet WB raw.tif
- EMBO-J-20205-120636_SourceDataForAppendix/Appendix S4/Panel E/Panel E pellet WB 700 annotated.png
- __MACOSX/EMBO-J-20205-120636_SourceDataForAppendix/Appendix S4/Panel E/._Panel E pellet WB 700 annotated.png
- EMBO-J-20205-120636_SourceDataForAppendix/Appendix S4/Panel E/input WB 700 raw.tif
- __MACOSX/EMBO-J-20205-120636_SourceDataForAppendix/Appendix S4/Panel E/._input WB 700 raw.tif
- EMBO-J-20205-120636_SourceDataForAppendix/Appendix S4/Panel E/Panel E pellet WB 800 annotated.png
- __MACOSX/EMBO-J-20205-120636_SourceDataForAppendix/Appendix S4/Panel E/._Panel E pellet WB 800 annotated.png
- EMBO-J-20205-120636_SourceDataForAppendix/Appendix S4/Panel E/Panel E input WB 800 annotated.png
- __MACOSX/EMBO-J-20205-120636_SourceDataForAppendix/Appendix S4/Panel E/._Panel E input WB 800 annotated.png
- EMBO-J-20205-120636_SourceDataForAppendix/Appendix S4/Panel E/pellet WB 700 raw.tif
- __MACOSX/EMBO-J-20205-120636_SourceDataForAppendix/Appendix S4/Panel E/._pellet WB 700 raw.tif
- EMBO-J-20205-120636_SourceDataForAppendix/Appendix S4/Panel E/Panel E input WB 700 annotated.png
- __MACOSX/EMBO-J-20205-120636_SourceDataForAppendix/Appendix S4/Panel E/._Panel E input WB 700 annotated.png
- EMBO-J-20205-120636_SourceDataForAppendix/Appendix S4/Panel E/input WB 800 raw.tif
- __MACOSX/EMBO-J-20205-120636_SourceDataForAppendix/Appendix S4/Panel E/._input WB 800 raw.tif
- EMBO-J-20205-120636_SourceDataForAppendix/Appendix S4/Panel E/pellet WB 800 raw.tif
- __MACOSX/EMBO-J-20205-120636_SourceDataForAppendix/Appendix S4/Panel E/._pellet WB 800 raw.tif
- EMBO-J-20205-120636_SourceDataForAppendix/Appendix S4/Panel D/input WB 700 raw.tif
- __MACOSX/EMBO-J-20205-120636_SourceDataForAppendix/Appendix S4/Panel D/._input WB 700 raw.tif
- EMBO-J-20205-120636_SourceDataForAppendix/Appendix S4/Panel D/Panel D pellet WB 800 annotated.png
- __MACOSX/EMBO-J-20205-120636_SourceDataForAppendix/Appendix S4/Panel D/._Panel D pellet WB 800 annotated.png
- EMBO-J-20205-120636_SourceDataForAppendix/Appendix S4/Panel D/Panel D pellet WB 700 annotated.png
- __MACOSX/EMBO-J-20205-120636_SourceDataForAppendix/Appendix S4/Panel D/._Panel D pellet WB 700 annotated.png
- EMBO-J-20205-120636_SourceDataForAppendix/Appendix S4/Panel D/pellet WB 700 raw.tif
- __MACOSX/EMBO-J-20205-120636_SourceDataForAppendix/Appendix S4/Panel D/._pellet WB 700 raw.tif
- EMBO-J-20205-120636_SourceDataForAppendix/Appendix S4/Panel D/input WB 800 raw.tif
- __MACOSX/EMBO-J-20205-120636_SourceDataForAppendix/Appendix S4/Panel D/._input WB 800 raw.tif
- EMBO-J-20205-120636_SourceDataForAppendix/Appendix S4/Panel D/Panel D input WB-700 annotated.png
- __MACOSX/EMBO-J-20205-120636_SourceDataForAppendix/Appendix S4/Panel D/._Panel D input WB-700 annotated.png
- EMBO-J-20205-120636_SourceDataForAppendix/Appendix S4/Panel D/Panel D input WB-800-annotated.png
- __MACOSX/EMBO-J-20205-120636_SourceDataForAppendix/Appendix S4/Panel D/._Panel D input WB-800-annotated.png
- EMBO-J-20205-120636_SourceDataForAppendix/Appendix S4/Panel D/pellet WB 800 raw.tif
- __MACOSX/EMBO-J-20205-120636_SourceDataForAppendix/Appendix S4/Panel D/._pellet WB 800 raw.tif
- EMBO-J-20205-120636_SourceDataForAppendix/Appendix S4/Panel C/Panel C pellet WB annotated.png
- __MACOSX/EMBO-J-20205-120636_SourceDataForAppendix/Appendix S4/Panel C/._Panel C pellet WB annotated.png
- EMBO-J-20205-120636_SourceDataForAppendix/Appendix S4/Panel C/input WB raw.tif
- __MACOSX/EMBO-J-20205-120636_SourceDataForAppendix/Appendix S4/Panel C/._input WB raw.tif
- EMBO-J-20205-120636_SourceDataForAppendix/Appendix S4/Panel C/pellet WB raw.tif
- __MACOSX/EMBO-J-20205-120636_SourceDataForAppendix/Appendix S4/Panel C/._pellet WB raw.tif
- EMBO-J-20205-120636_SourceDataForAppendix/Appendix S4/Panel C/Panel C input WB annotated.png
- __MACOSX/EMBO-J-20205-120636_SourceDataForAppendix/Appendix S4/Panel C/._Panel C input WB annotated.png
- EMBO-J-20205-120636_SourceDataForAppendix/Appendix S4/Panel A/panel A coomassie raw.tif
- __MACOSX/EMBO-J-20205-120636_SourceDataForAppendix/Appendix S4/Panel A/._panel A coomassie raw.tif
- EMBO-J-20205-120636_SourceDataForAppendix/Appendix S4/Panel A/Panel A- annotated.png
- __MACOSX/EMBO-J-20205-120636_SourceDataForAppendix/Appendix S4/Panel A/._Panel A- annotated.png
- EMBO-J-20205-120636_SourceDataForAppendix/Appendix S1/Panel B/WB annotated.png
- __MACOSX/EMBO-J-20205-120636_SourceDataForAppendix/Appendix S1/Panel B/._WB annotated.png
- EMBO-J-20205-120636_SourceDataForAppendix/Appendix S1/Panel B/122024-int3.5.tif
- __MACOSX/EMBO-J-20205-120636_SourceDataForAppendix/Appendix S1/Panel B/._122024-int3.5.tif
- EMBO-J-20205-120636_SourceDataForAppendix/Appendix S1/Panel A/right side pellet WB high exposure annotated.png
- __MACOSX/EMBO-J-20205-120636_SourceDataForAppendix/Appendix S1/Panel A/._right side pellet WB high exposure annotated.png
- EMBO-J-20205-120636_SourceDataForAppendix/Appendix S1/Panel A/right side input WB annotated.png
- __MACOSX/EMBO-J-20205-120636_SourceDataForAppendix/Appendix S1/Panel A/._right side input WB annotated.png
- EMBO-J-20205-120636_SourceDataForAppendix/Appendix S1/Panel A/left side input WB raw.tif
- __MACOSX/EMBO-J-20205-120636_SourceDataForAppendix/Appendix S1/Panel A/._left side input WB raw.tif
- EMBO-J-20205-120636_SourceDataForAppendix/Appendix S1/Panel A/right side pellet WB low exposure raw.tif
- __MACOSX/EMBO-J-20205-120636_SourceDataForAppendix/Appendix S1/Panel A/._right side pellet WB low exposure raw.tif
- EMBO-J-20205-120636_SourceDataForAppendix/Appendix S1/Panel A/left side pellet WB raw.tif
- __MACOSX/EMBO-J-20205-120636_SourceDataForAppendix/Appendix S1/Panel A/._left side pellet WB raw.tif
- EMBO-J-20205-120636_SourceDataForAppendix/Appendix S1/Panel A/right side pellet WB high exposure raw.tif
- __MACOSX/EMBO-J-20205-120636_SourceDataForAppendix/Appendix S1/Panel A/._right side pellet WB high exposure raw.tif
- EMBO-J-20205-120636_SourceDataForAppendix/Appendix S1/Panel A/left side input WB annotated.png
- __MACOSX/EMBO-J-20205-120636_SourceDataForAppendix/Appendix S1/Panel A/._left side input WB annotated.png
- EMBO-J-20205-120636_SourceDataForAppendix/Appendix S1/Panel A/right side pellet WB low exposure annotated.png
- __MACOSX/EMBO-J-20205-120636_SourceDataForAppendix/Appendix S1/Panel A/._right side pellet WB low exposure annotated.png
- EMBO-J-20205-120636_SourceDataForAppendix/Appendix S1/Panel A/right side input WB raw.tif
- __MACOSX/EMBO-J-20205-120636_SourceDataForAppendix/Appendix S1/Panel A/._right side input WB raw.tif
- EMBO-J-20205-120636_SourceDataForAppendix/Appendix S1/Panel A/left side pellet WB annotated.png
- __MACOSX/EMBO-J-20205-120636_SourceDataForAppendix/Appendix S1/Panel A/._left side pellet WB annotated.png
